# Supplementary material for: Diagnostic Performance of Parotid Shear-Wave Elastography for Predicting Histopathological Positivity in Patients with Suspected Primary Sjögren’s Syndrome
Source: Diagnostics (Basel). 2026 Apr 5;16(7):1095. doi: 10.3390/diagnostics16071095 (PMC13073103; doi:10.3390/diagnostics16071095)
Supplement: Supplementary file 1 [file diagnostics-16-01095-s001.zip]

Archive with 1 entries (1 files):
- diagnostics-4217568-supplementary.pdf
